# Supplementary material for: Exploring Phenolic Compounds Extraction from Saffron (C. sativus) Floral By-Products Using Ultrasound-Assisted Extraction, Deep Eutectic Solvent Extraction, and Subcritical Water Extraction
Source: Molecules. 2024 Jun 1;29(11):2600. doi: 10.3390/molecules29112600 (PMC11173527; doi:10.3390/molecules29112600)
Supplement: Supplementary file 1 [file molecules-29-02600-s001.zip]

Archive with 1 entries (1 files):
- molecules-3008425-supplementary.pdf
